# Supplementary material for: Temoporfin-Conjugated Upconversion Nanoparticles for NIR-Induced Photodynamic Therapy: Studies with Pancreatic Adenocarcinoma Cells In Vitro and In Vivo
Source: Pharmaceutics. 2023 Nov 28;15(12):2694. doi: 10.3390/pharmaceutics15122694 (PMC10748036; doi:10.3390/pharmaceutics15122694)
Supplement: Supplementary file 1 [file pharmaceutics-15-02694-s001.zip]

Archive with 1 entries (1 files):
- pharmaceutics-2715367-supplementary.pdf
